# Supplementary material for: Magnetic Resonance Spectroscopy Metabolites as Biomarkers of Disease Status in Pediatric Diffuse Intrinsic Pontine Gliomas (DIPG) Treated with Glioma-Associated Antigen Peptide Vaccines
Source: Cancers (Basel). 2022 Dec 5;14(23):5995. doi: 10.3390/cancers14235995 (PMC9739009; doi:10.3390/cancers14235995)
Supplement: Supplementary file 1 [file cancers-14-05995-s001.zip]

Archive with 1 entries (1 files):
- cancers-1928640-supplementary.pdf
